# Supplementary material for: Improvement in Grain Size Distribution Uniformity for Nuclear-Grade Austenitic Stainless Steel through Thermomechanical Treatment
Source: Materials (Basel). 2024 May 14;17(10):2313. doi: 10.3390/ma17102313 (PMC11122759; doi:10.3390/ma17102313)
Supplement: Supplementary file 1 [file materials-17-02313-s001.zip]

Archive with 1 entries (1 files):
- materials-2901070-supplementary.pdf
